# Supplementary material for: Decolorization of Bromophenol Blue by Free and Immobilized Crude Extracellular Laccase Preparation from Bjerkandera adusta TMF1 Produced on Agro-Industrial Residues
Source: J Fungi (Basel). 2026 Jul 19;12(7):531. doi: 10.3390/jof12070531 (PMC13412901; doi:10.3390/jof12070531)
Supplement: Supplementary file 1 [file jof-12-00531-s001.zip]

Archive with 1 entries (1 files):
- jof-4392974-supplementary.pdf
